# Supplementary material for: The miR-144/Hmgn2 regulatory axis orchestrates chromatin organization during erythropoiesis
Source: Nat Commun. 2024 May 7;15:3821. doi: 10.1038/s41467-024-47982-2 (PMC11076586; doi:10.1038/s41467-024-47982-2)
Supplement: Supplementary file 4 — Supplementary Data 1 [file 41467_2024_47982_MOESM4_ESM.xlsx]

## Sheet: Sheet1
Reporter assay DrHmgn2 3'UTR
hmgn2_UTR_F	CGAATTCAAGGCCTCGAAGCTAACGAGTGTCTGATCC
hmgn2_UTR_R	CACTATAGTTCTAGAGGCACACAACTCTAAGGAAATTGAAGGTTCAC
dre_hmgn2_UTR_mut144	CGAATTCAAGGCCTCGAAGCTAACGAGTGTCTGATCCTTCTATGTACTTGGTGACTGTACAGTTTGAAATAACTATTTTTTACCAAGTTTTATATTAAGAATAACATTTATAGTTGACTTGTTGACTTGCTTTTGATGTACTGATTGATTTGACAGGAGTTACTATATTTCATTCATATCCATTTGTATCCCATTTTTTAATCAAGCCGTCTGTATCTTGCCAAAATGGTTTGCACTCGCTAAATCGGTTGGCGGAACGCAAGACCTAAAGTTTGTTTATTGCTTTATCTATCCATCTATCTTTCTCTCTTTTTCGGTTTATCTTTGGATTTTAATCACCAAACATTCTCAAAAGGCAGCTTAAGAGTGTTTCTAAAGTGTTTTCGGAAGGGTTTTCAC…
Clonning of candidates into pCS2
gtf2a1_F	GCAGGATCCCATCGATTCGccaccATGgactacaaggacgacgacGACAAGgcgagctcggctaactcgaac
gtf2a1_R	GAGGCTCGAGAGGCCTTGttaccactcggcgtctccg
cbx8a	GCAGGATCCCATCGATTCGccaccATGgactacaaggacgacgacGACAAGgagctctctgccgtcggg
cbx8a	GAGGCTCGAGAGGCCTTGttatctgttttctttaaagaaccctttgtctgttg
nap1l4b	GCAGGATCCCATCGATTCGccaccATGgactacaaggacgacgacGACAAGgaggctgacaatgaagccaaagg
nap1l4b	GAGGCTCGAGAGGCCTTGtCactttgaatctccctcctcttcttcc
hmgn2_CDS_F	GCAGGATCCCATCGATTCGccaccATGgactacaaggacgacgacGACAAGCCCAAAAGAAAGATTGATGGTGAG
hmgn2_CDS_R	GAGGCTCGAGAGGCCTTGTCATTTGGCATCGCCAGTAGC
dreDicer_for_flag_into_pCS2	GCAGGATCCCATCGATTCGccaccATGgactacaaggacgacgacGACAAGGCTGGCCTACAGCTGG
dreDicer_into_pCS2	GAGGCTCGAGAGGCCTTGtcagttgttttggacctgaggttggttgg
Test of Dicer activity in vitro
Synthetic pre-miR-451 Dicer-dependent	CUCAGUAAUGGUAGUGACUUUUAAGAACAUAUCCAAGCUAAAACCGUUACCAUUACUGAGUU
Synthetic miR-144 duplex A	ggauaucaucauauacuguaagu
Synthetic miR-144 duplex B	cuacaguauagaugauguacu
Hmgn2 mutant CRISPR
hmgn2_CDS_crispr_comp	taatacgactcactataGATGGTGAGAAGGGCGCCAAgttttagagctagaa
Universal gRNA primer	AAAAGCACCGACTCGGTGCCACTTTTTCAAGTTGATAACGGACTAGCCTTATTTTAACTTGCTATTTCTAGCTCTAAAAC
hmgn2_ex2_genotyping_F	CCTTATATATCGGTCGTTGTGGT
hmgn2_ex2_genotyping_R	ACAAACCTCCTCCTTGCCTT
Hmgn2 in situ hybridization antisense probe
hmgn2_T7_for	caggTAATACGACTCACTATAgatgcccaaaagaaagattgatggtg
hmgn2_rev_UTR	cacacaactctaaggaaattgaaggttcac
StarFire probes for Northern blot
miR-451	AACTCAGTAATGGTAACGGTTTGGCGGG
miR-144	TAGTACATCATCTATACTGTAGGCGGG
let7	AACTATACAACCTACTACCTCAGGCGGG
Universal StarFire oligo (6=propyne dC modification)	TTTTTTTTTT666G6(ddC)
To assemble pDEST miR-144/451_Hmgn2-T2A-EYFP_Hmgn2-3'UTR_transgenic
Clonning miR-144/451 promoter into p5E
promoter144_rev_p5E_F	cgaattcgcccttaaaactcgagCAGTGCAAACAACTAGATTAGAAACCAGGG
miR-144/451 promoter_R	cgaattcgccctttttggatccGATGTGCGTCTTCAGTCGTCC
Clonning Hmgn2_T2A_EYFP into pME
Hmgn2_Forward	TTCCTGCAGCCCGGGGGGATCCCATCGATTCGccacc
Hmgn2_Reverse	ccctgccctcagaTTTGGCATCGCCAGTAGCGTC
T2A	tctgagggcagggggagcctcctaacttgcggagacgtcgaggagaatcctggcccaTATCCGTACGACGTACCG
EYFP_Forward	TATCCGTACGACGTACCGGATTA
EYFP_Reverse	CGGTGGCGGCCGCTCctaCTTGTACAGCTCGTCCATGCC
Clonning Hmgn2 3'UTR into p3E
Hmgn2_3'UTR_loxP_Forward	CTTGTACAAAGTGGGGataacttcgtatagcatacattatacgaagttatGATCCCATCGATTCGAATTCAAGGC
Hmgn2_3'UTR_loxP_Reverse	GAAACATAAAATGAATGCataacttcgtataatgtatgctatacgaagttatCACACAACTCTAAGGAAATTGAAGGTTCAC
PCR to detect Cre-medaited 3'UTR removal
GFP C-term fw	CACTCTCGGCATGGACGAGCT
reverse	CATGTCTGGATCATCATCGATGGTACCG
qPCR transgenic - zebrafish
EYFP_qPCR_Forward	AAGGGCATCGACTTCAAGG
EYFP_qPCR_Reverse	TGCTTGTCGGCCATGATATAG
gapdh_forw	gtggagtctactggtgtcttc
gapdh_rev	gtgcaggaggcattgcttaca
geneblocks for human Hmgn2
hsHmgn2_T2A_EYFP_3UTRwt_NotI_BamHI	ttcgcggccgcatggactacaaagacgatgacgacaagcccaagagaaaggctgaaggggatgctaagggagataaagcaaaggtgaaggacgaaccacagagaagatccgcgaggttgtctgctaaacctgctcctccaaagccagagcccaagcctaaaaaggcccctgcaaagaagggagagaaggtacccaaagggaaaaagggaaaagctgatgctggcaaggaggggaataaccctgcagaaaatggagatgccaaaacagaccaggcacagaaagctgaaggtgctggagatgccaagtctgagggcagggggagcctcctaacttgcggagacgtcgaggagaatcctggcccaTATCCGTACGACGTACCGGATTATGCGATGGTGAGCA…
hsHmgn2_T2A_EYFP_3UTR_144mutant_site_NotI_BamHI	ttcgcggccgcATGgactacaaagacgatgacgacaagCCCAAGAGAAAGGCTGAAGGGGATGCTAAGGGAGATAAAGCAAAGGTGAAGGACGAACCACAGAGAAGATCCGCGAGGTTGTCTGCTAAACCTGCTCCTCCAAAGCCAGAGCCCAAGCCTAAAAAGGCCCCTGCAAAGAAGGGAGAGAAGGTACCCAAAGGGAAAAAGGGAAAAGCTGATGCTGGCAAGGAGGGGAATAACCCTGCAGAAAATGGAGATGCCAAAACAGACCAGGCACAGAAAGCTGAAGGTGCTGGAGATGCCAAGtctgagggcagggggagcctcctaacttgcggagacgtcgaggagaatcctggcccaTATCCGTACGACGTACCGGATTATGCGATGGTGAGCA…
qPCR transgenic - human cells
transgene_hmgn2_qPCR	cttccatttcaggtgtcgtga
transgene_hmgn2_qPCR	acctttgctttatctcccttagc
hsGAPDH_qPCR	TCAACGGATTTGGTCGTATTGG
hsGAPDH_qPCR	AGAGTTAAAAGCAGCCCTGGTGA
Globin Taqman probes
TaqMan Primer HBA Hs00361191_g1	ThermoFisher(#4331182)
TaqMan Primer HBB Hs00758889_s1	ThermoFisher(#4331182)
TaqMan Primer HBG2 Hs00361131_g1	ThermoFisher(#4331182)
TaqMan Primer HBE1 Hs00362216_m1	ThermoFisher(#4331182)
