# Supplementary material for: The miR-144/Hmgn2 regulatory axis orchestrates chromatin organization during erythropoiesis
Source: Nat Commun. 2024 May 7;15:3821. doi: 10.1038/s41467-024-47982-2 (PMC11076586; doi:10.1038/s41467-024-47982-2)
Supplement: Supplementary file 6 — Source data [file 41467_2024_47982_MOESM6_ESM.xlsx]

## Sheet: Figure 1B
30-hpf		48-hpf		72-hpf
WT	miR-144 mutant	WT	miR-144 mutant	WT	miR-144 mutant
0.370101	0.338631	0.255082	0.187773	0.201501	0.241564
0.398695	0.365105	0.293417	0.227689	0.211025	0.259556
0.402084	0.386445	0.297338	0.229814	0.219108	0.261427
0.404508	0.388182	0.306973	0.236048	0.220917	0.261799
0.405691	0.399399	0.30852	0.245161	0.226048	0.277934
0.406362	0.401159	0.310835	0.248569	0.237313	0.278966
0.406813	0.410461	0.313998	0.253796	0.238786	0.278982
0.409565	0.415555	0.315856	0.253886	0.239604	0.280888
0.411538	0.420295	0.318618	0.256015	0.242038	0.28228
0.416418	0.421737	0.330409	0.26219	0.243984	0.282881
0.422392	0.423254	0.334165	0.279429	0.244862	0.286853
0.422772	0.431818	0.335415	0.282791	0.246259	0.289784
0.42615	0.440056	0.335616	0.285167	0.247327	0.293942
0.426244	0.441376	0.33794	0.285548	0.249231	0.295322
0.429504	0.447613	0.341592	0.285609	0.249428	0.295928
0.429912	0.451644	0.346614	0.289547	0.249812	0.297851
0.431504	0.452474	0.350711	0.292823	0.251242	0.301065
0.434198	0.453053	0.351064	0.294809	0.251425	0.301618
0.441162	0.461797	0.353659	0.296629	0.253582	0.302999
0.445335	0.471461	0.355067	0.296644	0.254667	0.305759
0.445929	0.485552	0.362676	0.296925	0.256329	0.305816
0.447327	0.486486	0.362832	0.297531	0.258017	0.306147
0.448672	0.511293	0.363951	0.298404	0.258935	0.307135
0.461276	0.518744	0.364209	0.301176	0.259654	0.308129
0.464178	0.54072	0.36629	0.30126	0.2612	0.308188
0.46781	0.601586	0.3728	0.301676	0.261558	0.308776
0.472791		0.374322	0.303256	0.262605	0.308952
0.481481		0.380027	0.304042	0.263912	0.309164
0.484405		0.3819	0.306335	0.266523	0.310854
0.508534		0.382821	0.307514	0.26813	0.3125
0.517984		0.38733	0.308546	0.269284	0.312766
0.524789		0.388164	0.309623	0.270588	0.313061
		0.390663	0.309836	0.270865	0.313877
		0.392661	0.309898	0.271614	0.314223
		0.397898	0.309951	0.27193	0.314815
		0.398381	0.310729	0.273278	0.315634
		0.399225	0.311698	0.273443	0.316703
		0.402037	0.313565	0.273666	0.317073
		0.408656	0.314815	0.274146	0.317963
		0.408703	0.315972	0.274945	0.320879
		0.409139	0.316123	0.276695	0.322785
		0.410423	0.316985	0.276999	0.324587
		0.412733	0.31804	0.277273	0.328036
		0.420671	0.318339	0.279036	0.32809
		0.42077	0.320585	0.280212	0.32881
		0.425971	0.321463	0.281225	0.328866
		0.435045	0.322421	0.28289	0.329231
		0.444776	0.323077	0.284	0.329697
		0.448104	0.323333	0.285484	0.329955
		0.452122	0.326418	0.28551	0.331007
		0.461965	0.327072	0.289593	0.331058
			0.32733	0.289768	0.333712
			0.330779	0.291594	0.333736
			0.332481	0.292035	0.334459
			0.332481	0.292319	0.334487
			0.333333	0.294574	0.33475
			0.335175	0.295345	0.335498
			0.33584	0.295659	0.335842
			0.336232	0.29575	0.336095
			0.337268	0.296323	0.336746
			0.337675	0.2991	0.336876
			0.340127	0.299811	0.337884
			0.340659	0.301233	0.340426
			0.340909	0.301242	0.340451
			0.343379	0.303314	0.341352
			0.344687	0.304233	0.343128
			0.344937	0.309075	0.343158
			0.346059	0.313889	0.344245
			0.346154	0.315745	0.345538
			0.346648	0.319098	0.345543
			0.350198	0.32022	0.346558
			0.353659	0.32675	0.346622
			0.353933	0.33303	0.346693
			0.354136	0.333333	0.347328
			0.355263	0.342081	0.347935
			0.35535	0.343723	0.349206
			0.356929	0.370451	0.349537
			0.359477	0.370968	0.352941
			0.363636	0.416342	0.354031
			0.364399	0.41716	0.354115
			0.364749	0.468779	0.360049
			0.364865		0.361298
			0.369099		0.362944
			0.370435		0.365079
			0.370909		0.365854
			0.371107		0.366467
			0.371223		0.367647
			0.375635		0.368557
			0.378788		0.369474
			0.383277		0.375
			0.383513		0.376874
			0.383621		0.377491
			0.385139		0.378238
			0.387413		0.382831
			0.389805		0.384091
			0.392806		0.38648
			0.39555		0.387363
			0.397075		0.390625
			0.397974		0.391599
			0.400778		0.392585
			0.404494		0.401685
			0.406639		0.407281
			0.421731		0.409812
			0.42268		0.424893
			0.428783		0.426667
			0.429664		0.433465
			0.443126		0.441389
			0.472336		0.476793
			0.484466
			0.532148
			0.544658
			0.652281
			0.762642

## Sheet: Figure 1D
WT	miR-144
0.643179	1.12904
0.788444	1.20468
1.42955	1.20815
0.744112	1.29539
1.00654	1.30157
0.815256	1.302
0.58841	1.31365
0.931748	1.31955
0.981896	1.32995
0.710681	1.33478
0.959245	1.34478
1.02494	1.36208
0.903335	1.42281
1.43047	1.43453
1.18457	1.43945
1.43349	1.44194
0.981291	1.49219
1.07111	1.49317
0.436501	1.49599
1.14141	1.51145
1.21397	1.53776
0.823	1.54684
1.10838	1.55259
0.961432	1.57061
0.691396	1.63633
0.767577	1.65922
1.33443	1.666
0.636798	1.68493
0.935753	1.8524
1.53073
1.79034

## Sheet: Figure 1F
WT	miR-144
0.76	0.93
0.77	1.15
0.77	1.2
0.77	1.24
0.78	1.34
0.78	1.39
0.78	1.43
0.79	1.53
0.79	1.59
0.79	1.59
0.8	1.61
0.8	1.62
0.81	1.63
0.84	1.64
0.85	1.64
0.86	1.65
0.86	1.67
0.87	1.67
0.87	1.68
0.88	1.69
0.88	1.69
0.88	1.7
0.88	1.71
0.88	1.71
0.89	1.73
0.89	1.73
0.89	1.74
0.9	1.75
0.9	1.75
0.9	1.75
0.9	1.77
0.9	1.78
0.91	1.78
0.91	1.8
0.91	1.81
0.91	1.82
0.92	1.82
0.93	1.82
0.93	1.83
0.93	1.84
0.93	1.84
0.94	1.85
0.94	1.85
0.94	1.86
0.95	1.86
0.95	1.86
0.95	1.87
0.95	1.87
0.95	1.88
0.96	1.88
0.97	1.88
0.98	1.88
0.99	1.88
1	1.9
1	1.91
1	1.92
1	1.93
1.01	1.94
1.01	1.95
1.02	1.95
1.02	1.98
1.02	2
1.02	2
1.03	2.02
1.03	2.02
1.04	2.02
1.04	2.03
1.05	2.04
1.05	2.06
1.06	2.08
1.06	2.08
1.07	2.08
1.08	2.11
1.08	2.11
1.08	2.11
1.08	2.12
1.08	2.14
1.09	2.16
1.1	2.16
1.12	2.17
1.12	2.17
1.12	2.17
1.14	2.2
1.14	2.22
1.16	2.24
1.17	2.26
1.21	2.26
1.22	2.26
1.22	2.27
1.25	2.28
1.25	2.29
1.25	2.29
1.25	2.3
1.29	2.38
1.31	2.39
1.36	2.4
1.39	2.4
1.4	2.42
1.4	2.51
1.46	2.66

## Sheet: Figrue 2B
WT	dicer	hmgn2	gtf2a1	cbx8a	nap1l4b
0.168585	0.155	0.167934	0.360825	0.201342	0.251572
0.173403	0.166667	0.17483	0.357798	0.22449	0.254545
0.186404	0.166667	0.193464	0.342342	0.246269	0.267176
0.189133	0.176471	0.213483	0.336	0.248227	0.269504
0.194834	0.181102	0.213632	0.333333	0.267123	0.270968
0.195489	0.185484	0.218391	0.330189	0.269565	0.278481
0.198529	0.188679	0.222845	0.330097	0.271028	0.289256
0.199405	0.191667	0.229394	0.330097	0.27193	0.293333
0.2	0.203704	0.233333	0.328671	0.273504	0.294521
0.20155	0.212903	0.236686	0.327731	0.273585	0.295181
0.204578	0.208791	0.241935	0.323232	0.275862	0.296875
0.205607	0.214286	0.242647	0.306452	0.278261	0.298077
0.207207	0.219697	0.244275	0.305785	0.278846	0.298507
0.212121	0.221311	0.244318	0.304762	0.28169	0.30597
0.212766	0.221239	0.245399	0.304688	0.283019	0.307018
0.213675	0.228261	0.246269	0.304348	0.285714	0.310606
0.214585	0.231884	0.246575	0.301724	0.286667	0.312
0.215311	0.235294	0.25	0.300971	0.287582	0.312057
0.215845	0.241135	0.25	0.300885	0.287879	0.316176
0.217121	0.242188	0.252693	0.3	0.28866	0.31746
0.217123	0.244186	0.254386	0.298387	0.28866	0.317829
0.221154	0.248062	0.256621	0.295082	0.290323	0.317919
0.221154	0.247934	0.258278	0.292683	0.290323	0.318182
0.222568	0.252101	0.259179	0.290598	0.291667	0.318841
0.224	0.25	0.262793	0.290323	0.293578	0.321168
0.224092	0.252427	0.263158	0.29	0.294118	0.322314
0.22549	0.253086	0.265734	0.289062	0.296552	0.324786
0.22566	0.254545	0.266079	0.287879	0.29927	0.325397
0.226324	0.263158	0.266667	0.284314	0.3	0.326087
0.228495	0.264	0.266881	0.279279	0.304	0.327869
0.228988	0.264463	0.267717	0.278912	0.304762	0.333333
0.229231	0.264957	0.267974	0.278846	0.305344	0.333333
0.231481	0.266055	0.268603	0.277778	0.306122	0.336
0.232642	0.268817	0.270038	0.275168	0.306931	0.336207
0.232781	0.270677	0.270161	0.273973	0.308725	0.336283
0.233742	0.271739	0.273325	0.27027	0.3125	0.338843
0.233927	0.275	0.273438	0.265625	0.3125	0.338983
0.234116	0.273585	0.274074	0.265487	0.314815	0.34127
0.234234	0.275862	0.27447	0.263889	0.317829	0.341667
0.234694	0.276923	0.275591	0.261905	0.318841	0.343284
0.234848	0.280374	0.275862	0.261261	0.320611	0.347826
0.234848	0.28125	0.276134	0.261261	0.326087	0.349594
0.235245	0.284314	0.280236	0.260163	0.327273	0.35
0.23622	0.286765	0.280374	0.257426	0.333333	0.350877
0.237288	0.288136	0.280543	0.256637	0.333333	0.357143
0.237624	0.286885	0.280702	0.256198	0.340741	0.36036
0.239366	0.289256	0.280992	0.254237	0.348624	0.368852
0.239669	0.290598	0.281481	0.25	0.35	0.392523
0.240628	0.293578	0.282274	0.248062	0.376712	0.392593
0.241865	0.3	0.284768	0.240601	0.37931	0.455446
0.242211	0.301887	0.285714	0.239669	0.401961
0.243478	0.302083	0.287671	0.224138
0.244175	0.305556	0.289183
0.244176	0.313043	0.289256
0.245234	0.333333	0.289286
0.245283	0.344828	0.290199
0.245763	0.355556	0.290909
0.246032		0.291667
0.247619		0.291878
0.247788		0.293998
0.248582		0.294513
0.249518		0.294521
0.249903		0.294964
0.25		0.295499
0.25		0.296905
0.25		0.297872
0.250951		0.298537
0.251976		0.298611
0.252525		0.3
0.254098		0.300052
0.254545		0.30131
0.255148		0.302021
0.255159		0.303279
0.255407		0.303879
0.25649		0.304
0.256637		0.308004
0.257143		0.308333
0.257342		0.311111
0.258325		0.311155
0.259078		0.3125
0.260163		0.313933
0.260782		0.315789
0.26104		0.316686
0.262179		0.316901
0.262626		0.31746
0.263485		0.319716
0.263736		0.320366
0.263889		0.320457
0.264151		0.323308
0.264368		0.324538
0.264463		0.325203
0.265496		0.327064
0.266129		0.327869
0.266667		0.328727
0.267368		0.330199
0.268041		0.331858
0.269663		0.332998
0.27		0.337029
0.27027		0.34773
0.270627		0.347826
0.272727		0.350532
0.27451		0.352162
0.275292		0.354446
0.27551		0.363541
0.27551		0.368315
0.277592		0.373439
0.277895		0.37473
0.278351		0.382671
0.278846		0.382869
0.279626		0.383415
0.280374		0.386667
0.283133		0.425335
0.283333		0.450549
0.283659
0.287234
0.287879
0.288288
0.28866
0.289256
0.29
0.291803
0.292597
0.292784
0.292929
0.294118
0.294737
0.304348
0.305776
0.306505
0.3125
0.313295
0.313725
0.319149
0.322222
0.325301
0.325635
0.325843
0.326744
0.333333
0.340659
0.347328
0.367089

## Sheet: Figure 2F
wt	wt + miR-144	mut	mut + miR-144
100	66.7322	100	136.127
100	81.3004	100	97.4447
100	69.4605	110.189	111.244

## Sheet: Figure 3F
Tg:HMGN2 @ 72 hpf
WT 3'UTR	Mutant 3'UTR
0.75	3.276
0.99	2.852
0.699	6.355
1.925	5.659

## Sheet: Figure 3G
WT 72h	TgHmgn2 72h
0.16129	0.19697
0.165289	0.2
0.167883	0.201835
0.175	0.214953
0.176	0.215447
0.176923	0.219251
0.185484	0.219895
0.185841	0.228723
0.186667	0.230366
0.188811	0.235294
0.190141	0.235897
0.191667	0.239766
0.19469	0.241176
0.195122	0.246753
0.196581	0.246988
0.196721	0.247253
0.19697	0.25
0.198276	0.253219
0.2	0.254335
0.205607	0.256098
0.206107	0.257862
0.206349	0.258503
0.207547	0.259887
0.208696	0.260606
0.21	0.26087
0.211009	0.261438
0.213115	0.261745
0.213592	0.262195
0.215517	0.26257
0.216783	0.262821
0.216981	0.263158
0.217054	0.264249
0.217822	0.265823
0.21978	0.265957
0.22	0.266234
0.22	0.266667
0.221311	0.270588
0.222222	0.275168
0.22314	0.275862
0.224299	0.276596
0.225225	0.277419
0.226415	0.281437
0.227723	0.281481
0.22807	0.284483
0.231481	0.284672
0.231579	0.285714
0.232759	0.285714
0.234043	0.287425
0.234234	0.28777
0.239669	0.289216
0.246032	0.294574
0.246154	0.294964
0.247788	0.295082
0.25	0.295302
0.252632	0.304094
0.255319	0.309353
0.255556	0.312057
0.26087	0.317829
0.264706	0.320442
0.265306	0.325
0.27027	0.325397
0.273438	0.335714
0.279279
0.293103
0.3
0.30303
0.306818
0.372727

## Sheet: Figure 4F
WT 72h	miR-144 KO	hmgn2 KO	Double KO
0.153333	0.196319	0.162602	0.215909
0.177419	0.230769	0.166667	0.223602
0.189781	0.247619	0.167832	0.22905
0.191304	0.25	0.169118	0.241379
0.191667	0.251497	0.170213	0.241611
0.198413	0.261905	0.175182	0.243386
0.2	0.264286	0.176	0.243902
0.2	0.267123	0.176991	0.243902
0.206107	0.269841	0.18	0.244898
0.206612	0.275168	0.180328	0.245399
0.208	0.277372	0.181034	0.246667
0.209091	0.277372	0.182482	0.248649
0.210526	0.277419	0.182609	0.251656
0.212121	0.278146	0.184211	0.255474
0.212963	0.286885	0.185567	0.258741
0.213389	0.290323	0.186047	0.259494
0.214286	0.292929	0.188525	0.262295
0.217391	0.294118	0.190476	0.262411
0.220513	0.296	0.192	0.263158
0.223602	0.298507	0.198113	0.264901
0.223776	0.298611	0.198198	0.265537
0.22549	0.3	0.2	0.266129
0.22561	0.303279	0.20354	0.266667
0.22619	0.303797	0.206897	0.267081
0.230769	0.304348	0.207207	0.267176
0.234286	0.308271	0.208696	0.269231
0.236364	0.308333	0.210526	0.270408
0.237762	0.310924	0.212121	0.270968
0.240385	0.312057	0.214286	0.273333
0.240741	0.316239	0.215054	0.273438
0.241176	0.316667	0.215909	0.274074
0.242424	0.316901	0.217391	0.276119
0.24359	0.319149	0.22	0.277027
0.243902	0.319672	0.223684	0.27907
0.245509	0.325397	0.226804	0.284483
0.245614	0.339623	0.228261	0.288
0.246835	0.349594	0.236559	0.289655
0.247059	0.354545	0.237624	0.292857
0.247863	0.357724	0.238636	0.294574
0.248555	0.369231	0.247191	0.295775
0.25	0.422018	0.25641	0.297297
0.25		0.282051	0.302158
0.25		0.217054	0.303448
0.253333		0.224638	0.305344
0.254438		0.230216	0.320388
0.254658		0.231293
0.255172		0.235714
0.255814		0.23741
0.25641		0.241135
0.258065		0.243243
0.258503		0.244275
0.258741		0.245763
0.258824		0.245902
0.260274		0.247788
0.26087		0.24812
0.261147		0.252033
0.261745		0.252101
0.262069		0.255474
0.263514		0.25641
0.267123		0.257426
0.269663		0.257426
0.270073		0.258333
0.270718		0.258621
0.270718		0.260504
0.272059		0.261261
0.272109		0.261682
0.276596		0.264
0.279412		0.267176
0.279762		0.267606
0.281046		0.268908
0.285714		0.270492
0.289855		0.274809
0.290541		0.275
0.291045		0.275229
0.292308		0.276786
0.294872		0.27907
0.295652		0.279412
0.296552		0.283333
0.304348		0.284314
0.304688		0.291262
0.306306		0.293578
0.308271		0.294643
0.310606		0.29703
0.313559		0.310345
0.314286		0.336842
0.316547
0.319728
0.330097
0.385321

## Sheet: Figure 4G
WT 48h	hmgn2 KO	Double KO
0.707948	0.629472	0.925631
1.07612	0.843786	1.01197
1.17683	0.768784	1.03201
0.614717	0.589271	0.82283
1.22088	0.632626	0.915474
1.20351	0.478719	0.761193
	0.632412	1.03308
		0.705543

## Sheet: Figure 5E
Control	WT UTR	Mut UTR
1.41696	0.692598	18.786
0.171542	2.73263	17.4988
1.4115	4.27802	12.9625

[truncated: 2 more sheets: Figure 5F, Figure 5H]
